# Supplementary material for: Unveiling a New Antimicrobial Peptide with Efficacy against P. aeruginosa and K. pneumoniae from Mangrove-Derived Paenibacillus thiaminolyticus NNS5-6 and Genomic Analysis
Source: Antibiotics (Basel). 2024 Sep 5;13(9):846. doi: 10.3390/antibiotics13090846 (PMC11428215; doi:10.3390/antibiotics13090846)
Supplement: Supplementary file 1 [file antibiotics-13-00846-s001.zip]

Archive with 1 entries (1 files):
- antibiotics-3172862-supplementary.pdf
